# Supplementary material for: Muscle metabolic remodelling patterns in Duchenne muscular dystrophy revealed by ultra-high-resolution mass spectrometry imaging
Source: Sci Rep. 2021 Jan 21;11:1906. doi: 10.1038/s41598-021-81090-1 (PMC7819988; doi:10.1038/s41598-021-81090-1)
Supplement: Supplementary file 1 — Supplementary Tables. [file 41598_2021_81090_MOESM1_ESM.xlsx]

## Sheet: Table S1
Patient_id	Affected_family_members	Age (Years)	Age_biopsy (Years)	Age_diagnosis (Years)	Age_last_visit (Years)	Age_of_death	Age_of_onset (Years)	Age_onset_contractures (Years)	Max_CPK	Joint_contractures_surgery		Ambulant_last_visit	ASD	Behavioral_problem_at_onset	Behavioral_problem_other		Calf_hypertrophy_at_onset	Cardiac_arrhythmia_at_onset	Cardiac_failure_at_onset	Cardiac_rythm_abnormalities_last_visit	Genetic variant CNV/SNV	Cognitive_delay	Cognitive_delay_at_onset	Contractures_at_onset	Feeding_problem	Fracture	Frequent_hospitalization	Gastrostomy	Genetic_variant	Genetic_variant_NM_004006.4	Heart_medication	IPPB	Joint_contractures_last_visit	Learning_dysability	Maximal_motor_function	Orthopedic_surgery_other	Other_spine_deformities_last_visit	Physical_therapy	Regular_school	Respiratory_distress_at_onset	Respiratory_insufficiency_last_visit	Scoliosis_last_visit	Speech_delay_at_onset	Steroids	Tracheostomy	US_abnormality	Ventilation	walking_loss	Weakness_at_onset
P1	No	17.8	6.8	6.5	7.8	alive	6	6.5	18000	Yes		Yes	No	No	No		Yes	No	No	No	CNV	No	No	No	No	No	No	No	deletion from exons 3 to 49	c.(?_94-1)_(7200+1_?)	Yes	No	Yes	Yes	Run	No	No	Yes	Yes	No	No	No	No	No	No	No	No	No	Yes
P2	No	13	4	4.3	12.5	alive	3	3.5	17000	Yes		No	No	No	Yes		Yes	No	No	No	CNV	Yes	No	Yes	No	Yes	No	No	deletion 2 bases in exon 22	c.2927_2928delAG	Yes	No	Yes	Yes	Walk alone	Yes	No	Yes	No	No	No	Yes	Yes	No	No	No	No	Yes	Yes
P3	No	10.5	2	2.5	9.9	alive	2	8	11000	No		No	No	No	No		Yes	No	No	No	CNV	No	No	No	No	No	No	No	deletion exons 22 and 23	c.(?_2804-1)_(3162+1_?)	Yes	No	Yes	No	Walk alone	No	Yes	Yes	Yes	No	No	No	No	Yes	No	No	No	Yes	Yes
P4	No	13	5	5	12.8	alive	5	6	52000	No		No	No	No	No		Yes	No	No	Yes	CNV	No	No	No	Yes	Yes	No	No	deletion from exons 45 to 52	c.(?_6439-1)_(7660+1_?)	Yes	No	Yes	No	Walk alone	No	No	Yes	Yes	No	Yes	No	No	Yes	No	No	No	Yes	Yes
P5	No	11.3	4.3	3.5	11.2	alive	3	6	5418	No		Yes	Yes	Yes	No		No	No	No	No	CNV	Yes	No	No	Yes	No	No	No	deletion from exon 50 to 52	c.(?_7201-1)_(7660+1_?)	Yes	No	Yes	Yes	Run	No	Yes	Yes	No	No	No	No	Yes	Yes	No	No	No	No	No
P6	No	14.4	8.4	8.5	14.4	alive	3	7	14000	No		Yes	No	No	No		Yes	No	No	No	CNV	No	No	Yes	No	Yes	No	No	deletion from exon 37 to 43	c.(?_5155-1)_(6290+1_?)	Yes	No	Yes	No	Walk alone	No	No	Yes	Yes	No	No	No	No	Yes	No	No	No	No	Yes
P7	No	8.3	4.3	4.5	7.9	alive	4	5	20000	No		Yes	No	No	Yes		Yes	No	No	No	CNV	No	No	No	No	No	No	No	deletion of exons 49 and 50	c.(?_7099-1)_(7309+1_?)	No	No	Yes	Yes	Run	No	No	Yes	Yes	No	No	No	No	Yes	No	No	No	No	Yes
P8	No	9.5	8	8.4	10.2	alive	7	7	14324	No		Yes	No	Yes	No		No	No	No	No	SNV	Yes	Yes	No	No	No	No	No	small deletion in exon70	c.10133delA	Yes	No	Yes	Yes	Walk alone	No	Yes	Yes	No	No	No	No	Yes	Yes	No	No	No	No	No
P9	No	7.6	6.5	6.9	7.4	alive	3	3	9000	No		Yes	No	Yes	Yes		Yes	No	No	No	CNV	Yes	No	No	Yes	No	No	No	deletion of exons 8 and 9	c.(?_650-1)_(960+1_?)	Yes	No	Yes	Yes	Run	No	Yes	Yes	Yes	No	No	No	No	Yes	No	No	No	No	Yes
[truncated: 11 more columns]

## Sheet: Table S2
Clinical variable	Number
Cohort (Duchenne)	9
Affected_family_members = N (%)	9 (100.0)
Age (mean (SD))	11.71 (3.21)
Age_biopsy (mean (SD))	5.48 (2.09)
Age_diagnosis (mean (SD))	5.57 (2.12)
Age_last_visit (mean (SD))	10.46 (2.48)
Age_of_onset (mean (SD))	4.00 (1.66)
Age_onset_contractures (mean (SD))	5.78 (1.66)
Max_CPK (mean (SD))	17860.22 (13595.24)
alpha-SG_IHC = normal (%)	2 ( 22.2)
Ambulant_last_visit = Y (%)	6 ( 66.7)
ASD = Y (%)	1 ( 11.1)
Behavioral_problem_at_onset = Y (%)	3 ( 33.3)
Behavioral_problem_other = Y (%)	3 ( 33.3)
beta-SG_IHC (%)
absent	3 ( 33.3)
decreased	4 ( 44.4)
normal	2 ( 22.2)
Calf_hypertrophy_at_onset = Y (%)	7 ( 77.8)
Cardiac_arrhythmia_at_onset = N (%)	9 (100.0)
Cardiac_failure_at_onset = N (%)	9 (100.0)
Cardiac_rythm_abnormalities_last_visit = Y (%)	1 ( 11.1)
CNV_SNV = SNV (%)	1 ( 11.1)
Cognitive_delay = Y (%)	4 ( 44.4)
Cognitive_delay_at_onset = Y (%)	1 ( 11.1)
Contractures_at_onset = Y (%)	2 ( 22.2)
delta-SG_IHC (%)
absent	3 ( 33.3)
decreased	4 ( 44.4)
normal	2 ( 22.2)
DYS1_IHC = severely decreased (%)	3 ( 33.3)
DYS2_IHC = severely decreased (%)	1 ( 11.1)
DYS3_IHC = absent (%)	9 (100.0)
Feeding_problem = Y (%)	3 ( 33.3)
Fracture = Y (%)	3 ( 33.3)
Frequent_hospitalization = N (%)	9 (100.0)
gamma-SG_IHC (%)
absent	2 ( 22.2)
decreased	2 ( 22.2)
normal	5 ( 55.6)
Gastrostomy = N (%)	9 (100.0)
Heart_medication = Y (%)	8 ( 88.9)
IPPB = N (%)	9 (100.0)
Joint_contractures_last_visit = Y (%)	9 (100.0)
Joint_contractures_surgery = Y (%)	2 ( 22.2)
Learning_dysability = Y (%)	6 ( 66.7)
Maximal_motor_function = Walk alone (%)	5 ( 55.6)
Orthopedic_surgery_other = Y (%)	1 ( 11.1)
Other_spine_deformities_last_visit = Y (%)	4 ( 44.4)
Physical_therapy = Y (%)	9 (100.0)
Regular_school = Y (%)	6 ( 66.7)
Respiratory_distress_at_onset = N (%)	9 (100.0)
Respiratory_insufficiency_last_visit = Y (%)	1 ( 11.1)
Scoliosis_last_visit = Y (%)	1 ( 11.1)
Speech_delay_at_onset = Y (%)	3 ( 33.3)
Steroids = Y (%)	7 ( 77.8)
Tracheostomy = N (%)	9 (100.0)
US_abnormality = N (%)	9 (100.0)
Ventilation = N (%)	9 (100.0)
walking_loss = Y (%)	3 ( 33.3)
Weakness_at_onset = Y (%)	7 ( 77.8)

## Sheet: Table S3
sample	group	Adenosine diphosphate	Adenosine tetraphosphate	Adenosine triphosphate	Arachidonoylcarnitine	Cytidine monophosphate	Deoxyadenosine diphosphate	Glutathione	Glycerophosphocholine	Hypoxanthine riboside	Inositol pentakisphosphate	Inositol tetraphosphate	LysoPC(16:0)	LysoPC(18:0)	LysoPC(20:4)	Nicotinamide adenine dinucleotide	PA(38:2)	PA(38:3)	PA(40:4)	PA(40:5)	PC (34:1)	PC(32:0)	PC(34:0)	PC(36:3)	PC(36:4)	PC(38:3)	PC(38:4)	PC(38:5)	Phosphoribosyl pyrophosphate	PS(36:1)	Pyrophosphate	SM (18:1/18:1)	SM (18:0/16:0)	SM(d18:1/14:0)	Triacylglycerol (52:1)
C1	Control	723780	5900000	72000000	142126	706888	485	18830	233553	426456	1100000	8600000	254104	16754	121318	71708	4403	189144	7676	47488	5900000	113607	239036	2800000	1900000	382972	1300000	442053	7600000	3585	38543	22291	10744	7504	802931
C2	Control	659476	1200000	36000000	146979	1200000	179	50766.3	65850	54873	200705	1200000	247171	65909	94100	638	61329.4	82161	249	4197	6000000	14872	308133	3700000	1400000	164671	867644	128345	1800000	2616	7416	77090	6945	7982	29836
C3	Control	1196887	1.86167e+06	3.34989e+07	15368	867497	18019.8	102498	556845	84249	368958	2.3511e+06	979482	256158	154107	6726	43935.6	254737	47918.2	103217	1800000	793520	318019	1200000	1100000	18606	339080	143776	2.12241e+06	60093.7	71926.5	39912	4866	19027	416204
C4	Control	875443	914344	16400000	528041	299289	882	607	59094	931344	77821	557863	631810	162524	79982	361	58101	544315	50080	91593	9100000	1.68249e+06	21288	4600000	1800000	212208	697183	256364	491705	39857	220800	167755	13843	27784	209250
C5	Control	1100000	1900000	26000000	335302	305082	2993	6668	297409	775555	151380	675745	293544	33708	101987	2995	9095	159365	37537	78927	13000000	96768	130023	6600000	3300000	310091	1900000	1100000	1700000	33554	116756	207088	19990	7842	87154
C6	Control	619327	1900000	33000000	122610	1900000	439	40058	624478	903925	311958	2000000	273177	3842	98770	45391	61329.4	18960	73146.4	268	1700000	717381	100417	919216	1100000	14976	390514	171835	2000000	110	8815	13347	2176	972	47312
C7	Control	448387	2300000	49000000	143421	910868	137	3791	1300000	588430	168663	1800000	246057	1807	24145	36428	2941	237393	10557	46639	2500000	286315	116888	1100000	537533	65760	187316	132467	1900000	3619	11001	27078	7313	2925	266897
C8	Control	968823	4100000	62000000	216241	764127	86	9636	210653	240571	697632	4400000	314554	34648	178306	3245	4691	146579	3303	1632	4300000	286315	170109	1400000	906387	118325	223847	100775	4800000	1596	70180	86298	1574	996	37608
C9	Control	573634	1400000	41000000	18910	2100000	348	12324	566652	173445	266433	1600000	231824	6514	28827	34917	846	30760	2359	9422	1500000	31894	39020	616912	624613	3281	128625	99939	2000000	3715	3837	28599	3154	3825	407706
P1	Duchenne	1100000	1181	988766	422159	360000	68991	710075	229601	1490000	58159.4	303674	1500000	480955	346339	406426	34279	229301	33876	74884	4700000	2300000	503439	3100000	2400000	176061	1900000	792536	448	30171	401	180988	250365	244209	611487
P2	Duchenne	1800000	1800000	18000000	836389	122453	9362	32941	5067	162966	276427	1200000	1210000	412426	494683	31326	25330	227921	104847	132831	38000000	3800000	1600000	15000000	12000000	2000000	7800000	2300000	1600000	87894	263067	474443	386689	106440	5100000
P3	Duchenne	1860000	35041	2000000	318136	99269	211097	166619	12038	1060000	2663	54323	1720000	594067	652637	61713	137570	442794	104317	128668	31000000	5400000	1400000	7200000	7800000	826961	5700000	2100000	79368	73935	142749	767072	411604	296148	1600000
P5	Duchenne	2400000	553174	8000000	422741	383011	166215	106330	12750	862438	43339	359113	2000000	970134	906867	63061	136073	524110	133764	210665	14000000	1060000	460882	3200000	4200000	549801	2800000	1200000	650000	69248	283345	536768	348819	196805	1500000
P4	Duchenne	2800000	77455	5600000	548256	215160	51260	114105	29698	1130000	58159.4	2044	1130000	328325	285763	154090	110418	551009	166654	300864	10000000	1900000	599974	7000000	5100000	944361	2800000	1400000	51608	250715	183913	408866	305412	246814	2600000
P6	Duchenne	3200000	823741	19000000	1180000	467660	57391	13056	116527	478929	128456	1000000	527911	144383	215825	242104	135806	517749	156510	455179	7600000	400750	363900	4900000	4200000	822923	2000000	1080000	580361	264953	174359	74039	52411	76259	363952
P7	Duchenne	2600000	7315	1900000	527320	182787	111239	277271	110668	1010000	58159.4	86	715580	403457	414437	158770	198287	718733	177063	304762	18000000	3300000	970305	9700000	6600000	1300000	5500000	2300000	16555	239686	296388	283174	448906	370140	2400000
P8	Duchenne	977421	53823	2000000	266580	1100000	36028	382387	14663	2700000	332	15843	1300000	455000	329670	224834	20617	153287	23115	61502	9900000	3370000	943765	7500000	5300000	889565	4200000	2100000	58334	34174	35662	537423	439230	227390	817869
P9	Duchenne	1800000	205533	5300000	373519	556060	32939	264427	158654	1120000	3125	68051	1530000	397147	322040	110473	143082	857562	263959	359161	13000000	2700000	724644	6200000	3900000	977842	2200000	1400000	114173	331049	159688	475249	405169	188867	1200000

## Sheet: Table S4
Mass spectrometry ionization mode	formula	m/z	adduct	Error (ppm)	Metabolite	class	change	adjusted p_value	estimate	statistic	confidence lower limit	confidence higher limit
Negative	C10H17N5O16P4	585.95435	[M-H]-	0,77	Adenosine tetraphosphate	Purine nucleotide	Decreased in Duchenne	0.0132	-19.9097	3.48821	722402	-7.22402
Negative	C10H16N5O13P3	505.98833	[M-H]-	0,28	Adenosine triphosphate	Purine nucleotide	Decreased in Duchenne	0.00208	-340.122	5.43047	2.01379e+07	-201.379
Positive	C9H14N3O8P	362.01513	[M+K]+	-0,33	Cytidine monophosphate	Pyrimidine nucleotide	Decreased in Duchenne	0.0312	-6.18595	2.63476	105242	-1.05242
Positive	C8H20NO6P	258.11014	[M+H]+	-0,15	Glycerophosphocholine	Glycerophospholipid	Decreased in Duchenne	0.0321	-3.58319	2.71292	57924.4	-0.579244
Negative	C6H17O21P5	578.88732	[M-H]-	0,77	Inositol pentakisphosphate	Inositol phosphate	Decreased in Duchenne	0.0321	-3.01637	2.67178	46814.6	-0.468146
Negative	C6H16O18P5	480.91087	[M-H2O-H]-	0	Inositol tetraphosphate	Inositol phosphate	Decreased in Duchenne	0.036	-22.424	2.61863	288536	-2.88536
Negative	C5H13O14P4	370.93398	[M-H2O-H]-	-0,01	Phosphoribosyl pyrophosphate	Purine nucleotide	Decreased in Duchenne	0.0176	-23.6259	3.19782	690266	-6.90266
Negative	C10H15N5O10P2	448.00418	[M+Na-2H]-	-0,22	Adenosine diphosphate	Purine nucleotide	Increased in Duchenne	0.00451	12.6352	-4.77668	-1.85456e+06	18.5456
Positive	C27H45NO4	448.34208	[M+H]+	0,12	Arachidonoylcarnitine	Fatty Acyl	Increased in Duchenne	0.0132	3.58456	-3.23614	-598798	5.98798
Negative	C10H15N5O9P2	432.00908	[M+Na-2H]-	0,21	Deoxyadenosine diphosphate	Purine nucleotide	Increased in Duchenne	0.0132	0.801059	-3.5628	-131820	1.3182
Positive	C10H17N3O6S	330.07315	[M+Na]+	-0,37	Glutathione	Peptid	Increased in Duchenne	0.0315	2.02448	-2.77062	-369663	3.69663
Positive	C10H12N4O5	307.04404	[M+K]+	-0,37	Hypoxanthine riboside	Purine nucleosides	Increased in Duchenne	0.0369	6.48387	-2.4571	-1.22534e+06	12.2534
Positive	C24H50NO7P	518.32156	[M+Na]+	0,29	LysoPC(16:0)	Phosphatidylcholine	Increased in Duchenne	0.00208	9.06863	-5.12712	-1.29088e+06	12.9088
Positive	C26H54NO7P	546.35257	[M+Na]+	0,81	LysoPC(18:0)	Phosphatidylcholine	Increased in Duchenne	0.00349	4.00448	-4.97632	-578876	5.78876
Positive	C28H50NO7P	566.32166	[M+Na]+	0,09	LysoPC(20:4)	Phosphatidylcholine	Increased in Duchenne	0.00451	3.42969	-4.62193	-511177	5.11177
Positive	C21H27N7O14P2	686.09806	[M+Na]+	0,41	Nicotinamide adenine dinucleotide	Purine nucleotide	Increased in Duchenne	0.0132	1.38932	-3.47605	-229717	2.29717
Negative	C41H77O8P	727.52861	[M-H]-	-0,39	PA(38:2)	Phosphatidic acid	Increased in Duchenne	0.0132	0.77199	-3.36805	-127636	1.27636
Negative	C41H75O8P	725.51287	[M-H]-	-0,26	PA(38:3)	Phosphatidic acid	Increased in Duchenne	0.0157	2.84339	-3.01065	-486861	4.86861
Negative	C43H77O8P	751.5284	[M-H]-	0,09	PA(40:4)	Phosphatidic acid	Increased in Duchenne	0.00734	1.03475	-3.93053	-162102	1.62102
Negative	C43H75O8P	749.5128	[M-H]-	-0,16	PA(40:5)	Phosphatidic acid	Increased in Duchenne	0.00911	1.82793	-3.83208	-289965	2.89965
Positive	C42H82NO8P	782.56689	[M+Na]+	0,17	PC (34:1)	Phosphatidylcholine	Increased in Duchenne	0.027	111.556	-2.82897	-1.99491e+07	199.491
Positive	C40H80NO8P	756.55164	[M+Na]+	0,35	PC(32:0)	Phosphatidylcholine	Increased in Duchenne	0.00495	22.4529	-4.21314	-3.43181e+06	34.3181
Positive	C42H84NO8P	762.60003	[M+H]+	0,92	PC(34:0)	Phosphatidylcholine	Increased in Duchenne	0.00451	6.80442	-4.61238	-1.01411e+06	10.1411
Positive	C44H82NO8P	806.56694	[M+Na]+	0,11	PC(36:3)	Phosphatidylcholine	Increased in Duchenne	0.0132	45.4043	-3.25794	-7.56085e+06	75.6085
Positive	C44H80NO8P	804.55199	[M+Na]+	0,76	PC(36:4)	Phosphatidylcholine	Increased in Duchenne	0.00474	43.1461	-4.3807	-6.5271e+06	65.271
Positive	C46H86NO8P	812.61619	[M+H]+	0,24	PC(38:3)	Phosphatidylcholine	Increased in Duchenne	0.00451	7.99625	-4.60792	-1.19106e+06	11.9106
Positive	C46H84NO8P	832.58221	[M+Na]+	0,56	PC(38:4)	Phosphatidylcholine	Increased in Duchenne	0.00451	32.0731	-4.48151	-4.81742e+06	48.1742
Positive	C46H82NO8P	830.56736	[M+Na]+	-0,4	PC(38:5)	Phosphatidylcholine	Increased in Duchenne	0.000957	13.4411	-6.12032	-1.82e+06	18.2
Negative	C42H80NO10P	788.54501	[M-H]-	-0,38	PS(36:1)	Phosphatidylserine	Increased in Duchenne	0.0132	1.37009	-3.47501	-226870	2.2687
Negative	H4O7P2	198.91785	[M+Na-2H]-	0,22	Pyrophosphate	Inorganic compound	Increased in Duchenne	0.0284	1.10033	-2.62968	-199648	1.99648
Positive	C41H81N2O6P	751.57181	[M+Na]+	0,85	SM (18:1/18:1)	Sphingomyelin	Increased in Duchenne	0.00451	3.40952	-4.64572	-505071	5.05071
Positive	C39H81N2O6P	727.57225	[M+Na]+	0,27	SM (18:0/16:0)	Sphingomyelin	Increased in Duchenne	0.000957	3.30889	-7.92367	-427108	4.27108
Positive	C37H75N2O6P	697.52592	[M+Na]+	-0,61	SM(d18:1/14:0)	Sphingomyelin	Increased in Duchenne	0.00157	2.08246	-6.91311	-277473	2.77473
Positive	C55H104O6	883.77256	[M+Na]+	-0,05	Triacylglycerol (52:1)	Glycerolipid	Increased in Duchenne	0.0198	15.4316	-3.14446	-2.66346e+06	26.6346

## Sheet: Table S5
reference	metabolite	matrix	organism
Abdullah_et_al_2017	carnosine	Muscle	Golden retreiver
Abdullah_et_al_2017	fumaric acid	Muscle	Golden retreiver
Abdullah_et_al_2017	Glutamate	Muscle	Golden retreiver
Abdullah_et_al_2017	lactamide	Muscle	Golden retreiver
Abdullah_et_al_2017	myoinositol-2-phosphate	Muscle	Golden retreiver
Abdullah_et_al_2017	Oleic acid	Muscle	Golden retreiver
Abdullah_et_al_2017	Proline	Muscle	Golden retreiver
Abdullah_et_al_2017	Stearamide	Muscle	Golden retreiver
Lindsay_et_al_2019	ADAMA	Urine	Mus musculus
Lindsay_et_al_2019	Alpha ketoglutarate	Urine	Mus musculus
Lindsay_et_al_2019	cis-aconitate	Urine	Mus musculus
Lindsay_et_al_2019	Citrate	Urine	Mus musculus
Lindsay_et_al_2019	Creatinine	Urine	Mus musculus
Lindsay_et_al_2019	Fumarate	Urine	Mus musculus
Lindsay_et_al_2019	Glutamate	Urine	Mus musculus
Lindsay_et_al_2019	Isocitrate	Urine	Mus musculus
Lindsay_et_al_2019	Isoleucine	Urine	Mus musculus
Lindsay_et_al_2019	Lactate	Urine	Mus musculus
Lindsay_et_al_2019	Laucine	Urine	Mus musculus
Lindsay_et_al_2019	Malate	Urine	Mus musculus
Lindsay_et_al_2019	Taurine	Urine	Mus musculus
Spitali_et_al_2018	2‐hydroxycaproic acid	Serum	Human
Spitali_et_al_2018	Citrulline	Serum	Human
Spitali_et_al_2018	Creatine	Serum	Human
Spitali_et_al_2018	Creatinine	Serum	Human
Spitali_et_al_2018	Dehydroisoandrosterone 3‐sulphate	Serum	Human
Spitali_et_al_2018	Erythrose	Serum	Human
Spitali_et_al_2018	Guanidinoacetic acid	Serum	Human
Spitali_et_al_2018	Imidazole acetic acid	Serum	Human
Spitali_et_al_2018	Aspartate	Serum	Human
Spitali_et_al_2018	Serine	Serum	Human
Spitali_et_al_2018	Ornithine	Serum	Human
Spitali_et_al_2018	p‐Coumaric acid	Serum	Human
This_study	Adenosine diphosphate	Muscle	Human
This_study	Adenosine tetraphosphate	Muscle	Human
This_study	Adenosine triphosphate	Muscle	Human
This_study	Arachidonoylcarnitine	Muscle	Human
This_study	Cytidine monophosphate	Muscle	Human
This_study	Deoxyadenosine diphosphate	Muscle	Human
This_study	Glutathione	Muscle	Human
This_study	Glycerophosphocholine	Muscle	Human
This_study	Hypoxanthine riboside	Muscle	Human
This_study	Inositol pentakisphosphate	Muscle	Human
This_study	Inositol tetraphosphate	Muscle	Human
This_study	LysoPC(16:0)	Muscle	Human
This_study	LysoPC(18:0)	Muscle	Human
This_study	LysoPC(20:4)	Muscle	Human
This_study	Nicotinamide adenine dinucleotide	Muscle	Human
This_study	PA(38:2)	Muscle	Human
This_study	PA(38:3)	Muscle	Human
This_study	PA(40:4)	Muscle	Human
This_study	PA(40:5)	Muscle	Human
This_study	PC(34:1)	Muscle	Human
This_study	PC(32:0)	Muscle	Human
This_study	PC(34:0)	Muscle	Human
This_study	PC(36:3)	Muscle	Human
This_study	PC(36:4)	Muscle	Human
This_study	PC(38:3)	Muscle	Human
This_study	PC(38:4)	Muscle	Human
This_study	PC(38:5)	Muscle	Human
This_study	Phosphoribosyl pyrophosphate	Muscle	Human
This_study	PS(36:1)	Muscle	Human
This_study	Pyrophosphate	Muscle	Human
This_study	SM(18:1/18:1)	Muscle	Human
This_study	SM(18:0/16:0)	Muscle	Human
This_study	SM(d18:1/14:0)	Muscle	Human
This_study	TG(52:1)	Muscle	Human
Van_et_al_2020	6-phosphogluconate	Muscle	Mus musculus
Van_et_al_2020	Adenosine diphosphate	Muscle	Mus musculus
Van_et_al_2020	Arginine	Muscle	Mus musculus
Van_et_al_2020	Aspartate	Muscle	Mus musculus
Van_et_al_2020	DG(32:2)	Muscle	Mus musculus
Van_et_al_2020	DG(33:1)	Muscle	Mus musculus
Van_et_al_2020	DG(33:2)	Muscle	Mus musculus
Van_et_al_2020	DG(34:0)	Muscle	Mus musculus
Van_et_al_2020	DG(34:2)	Muscle	Mus musculus
Van_et_al_2020	DG(34:3)	Muscle	Mus musculus
Van_et_al_2020	DG(35:1)	Muscle	Mus musculus
Van_et_al_2020	DG(35:2)	Muscle	Mus musculus
Van_et_al_2020	DG(35:3)	Muscle	Mus musculus
Van_et_al_2020	DG(36:3)	Muscle	Mus musculus
Van_et_al_2020	DG(36:4)	Muscle	Mus musculus
Van_et_al_2020	FFA(18:2)	Muscle	Mus musculus
Van_et_al_2020	Fructose-6-phosphate and glucose-6-phosphate	Muscle	Mus musculus
Van_et_al_2020	Fructose-bisphosphate	Muscle	Mus musculus
Van_et_al_2020	Hexose-phosphate	Muscle	Mus musculus
Van_et_al_2020	Inosine monophosphate	Muscle	Mus musculus
Van_et_al_2020	lysoPC(20:1)	Muscle	Mus musculus
Van_et_al_2020	Malate	Muscle	Mus musculus
Van_et_al_2020	Pantothenate	Muscle	Mus musculus
Van_et_al_2020	PC(35:4)	Muscle	Mus musculus
Van_et_al_2020	PC(36:2)	Muscle	Mus musculus
Van_et_al_2020	PC(36:3)	Muscle	Mus musculus
Van_et_al_2020	PC(44:12)	Muscle	Mus musculus
Van_et_al_2020	PE(33:1)	Muscle	Mus musculus
Van_et_al_2020	PE(34:1)	Muscle	Mus musculus
Van_et_al_2020	PE(36:1)	Muscle	Mus musculus
Van_et_al_2020	PE(38:7)	Muscle	Mus musculus
Van_et_al_2020	PE(40:4)	Muscle	Mus musculus
Van_et_al_2020	PE(42:2)	Muscle	Mus musculus
Van_et_al_2020	PE(44:12)	Muscle	Mus musculus
Van_et_al_2020	PI(36:4)	Muscle	Mus musculus
Van_et_al_2020	plasmenyl-PE 34:0	Muscle	Mus musculus
Van_et_al_2020	plasmenyl-PE 38:4	Muscle	Mus musculus
Van_et_al_2020	SM(33:1)	Muscle	Mus musculus
Van_et_al_2020	SM(34:1)	Muscle	Mus musculus
Van_et_al_2020	TG(48:0)	Muscle	Mus musculus
Van_et_al_2020	TG(48:1)	Muscle	Mus musculus
Van_et_al_2020	TG(49:0)	Muscle	Mus musculus
Van_et_al_2020	TG(50:0)	Muscle	Mus musculus
Van_et_al_2020	Uridine diphosphate-N-acetyl-D-glucosamine	Muscle	Mus musculus
